# Supplementary material for: KUALA: a machine learning-driven framework for kinase inhibitors repositioning
Source: Sci Rep. 2022 Oct 25;12:17877. doi: 10.1038/s41598-022-22324-8 (PMC9595087; doi:10.1038/s41598-022-22324-8)
Supplement: Supplementary file 2 — Supplementary Information 2. [file 41598_2022_22324_MOESM2_ESM.xlsx]

## Sheet: uniprot2gene
Uniprot code	Gene name
P35968	KDR
P49841	GSK3B
P05771	PRKCB
P09619	PDGFRB
P43405	SYK
P00533	EGFR
P68400	CSNK2A1
P06239	LCK
P12931	SRC
P15056	BRAF
Q16539	MAPK14
P08069	IGF1R
P23458	JAK1
P31749	AKT1
P52333	JAK3
O60674	JAK2
P49840	GSK3A
P42345	MTOR
P00519	ABL1
O14965	AURKA
Q02763	TEK
Q05397	PTK2
P42338	PIK3CB
O00329	PIK3CD
P42336	PIK3CA
Q96GD4	AURKB
P07333	CSF1R
P49137	MAPKAPK2
P04626	ERBB2
O15530	PDPK1
P53350	PLK1
P08581	MET
P36888	FLT3
P11362	FGFR1
P36897	TGFBR1
P22455	FGFR4
P16234	PDGFRA
P22607	FGFR3
P21802	FGFR2
P17948	FLT1
P10721	KIT
P11802	CDK4
P45984	MAPK9
Q07912	TNK2
O75116	ROCK2
O14757	CHEK1
P48736	PIK3CG
P19784	CSNK2A2
Q13627	DYRK1A
P53779	MAPK10
P24941	CDK2
P06493	CDK1
P49759	CLK1
P11309	PIM1
P07949	RET
O14920	IKBKB
P10398	ARAF
P07947	YES1
P04629	NTRK1
Q02750	MAP2K1
P28482	MAPK1
Q9UM73	ALK
Q5S007	LRRK2
P25098	GRK2
O96017	CHEK2
Q9P1W9	PIM2
P31751	AKT2
P06213	INSR
Q13315	ATM
Q06187	BTK
P50750	CDK9
P04049	RAF1
Q16288	NTRK3
Q14164	IKBKE
Q06418	TYRO3
P30530	AXL
P53667	LIMK1
Q08881	ITK
P45983	MAPK8
Q9Y243	AKT3
Q04759	PRKCQ
Q9NWZ3	IRAK4
P29597	TYK2
Q13535	ATR
